# Supplementary material for: Whole-Exome Sequencing of Bronchial Epithelial Cells Reveals a Genetic Print of Airway Remodelling in COPD
Source: Biomedicines. 2022 Jul 15;10(7):1714. doi: 10.3390/biomedicines10071714 (PMC9313052; doi:10.3390/biomedicines10071714)
Supplement: Supplementary file 1 [file biomedicines-10-01714-s001.zip]

Archive with 1 entries (1 files):
- biomedicines-1797878-supplementary.pdf
